# Supplementary material for: Microbial composition and function are nested and shaped by food web topologies
Source: ISME Commun. 2025 Oct 2;5(1):ycaf175. doi: 10.1093/ismeco/ycaf175 (PMC12558044; doi:10.1093/ismeco/ycaf175)
Supplement: Metadata_csv_ycaf175 [file metadata_csv_ycaf175.zip]

Archive with 2 entries (2 files):
- BRO5_metadata.csv
- __MACOSX/._BRO5_metadata.csv
