# Supplementary material for: Microbial composition and function are nested and shaped by food web topologies
Source: ISME Commun. 2025 Oct 2;5(1):ycaf175. doi: 10.1093/ismeco/ycaf175 (PMC12558044; doi:10.1093/ismeco/ycaf175)
Supplement: Metadata_csv_ycaf175 [file metadata_csv_ycaf175.zip › BRO5_metadata.csv]

	sampleID	sample_type	bro_number	Sample_Number	weight_g_wet	date_collected	volume_filtered_mL	dna_concentration_ng.ul	date_extracted	date_sent_UCI	date_sent_MGAL	notes	lib_size	is.neg	samp.troph	SampleNumber
LYBR1D	LYBR1D	D	1	Sample1	0.1951	20221102	NA	15.7	20221109	20221128	20221128	NA	42071	FALSE	Leaf litter	1
LYBR2D	LYBR2D	D	2	Sample2	0.1664	20221102	NA	1.31	20221109	20221128	20221128	NA	39127	FALSE	Leaf litter	2
LYBR3D	LYBR3D	D	3	Sample3	0.1943	20221103	NA	2.55	20221109	20221128	20221128	NA	85899	FALSE	Leaf litter	3
LYBR4D	LYBR4D	D	4	Sample4	0.199	20221103	NA	2.86	20221109	20221128	20221128	NA	49596	FALSE	Leaf litter	4
LYBR5D	LYBR5D	D	5	Sample5	0.1943	20221103	NA	3.51	20221109	20221128	20221128	NA	39853	FALSE	Leaf litter	5
LYBR1Toxo	LYBR1Toxo	B	1	Sample6	NA	20221102	NA	1.63	20221109	20221128	20221128	NA	73398	FALSE	Toxorhynchites	6
LYBR2Toxo	LYBR2Toxo	B	2	Sample7	NA	20221102	NA	2.14	20221109	20221128	20221128	NA	90430	FALSE	Toxorhynchites	7
LYBR3Toxo	LYBR3Toxo	B	3	Sample8	NA	20221103	NA	1.4	20221109	20221128	20221128	NA	46912	FALSE	Toxorhynchites	8
LYBR4Toxo	LYBR4Toxo	B	4	Sample9	NA	20221103	NA	46.4	20221109	20221128	20221128	NA	83776	FALSE	Toxorhynchites	9
LYBR5Toxo	LYBR5Toxo	B	5	Sample10	NA	20221103	NA	2.41	20221109	20221128	20221128	NA	37625	FALSE	Toxorhynchites	10
LYBR1Detrit	LYBR1Detrit	B	1	Sample11	0.2122	20221102	NA	0.277	20221109	20221128	20221128	NA	38580	FALSE	Detritivore	11
LYBR2Detrit	LYBR2Detrit	B	2	Sample12	0.2214	20221102	NA	0.096	20221109	20221128	20221128	NA	54591	FALSE	Detritivore	12
LYBR3Detrit	LYBR3Detrit	B	3	Sample13	4.91E-02	20221103	NA	9.45	20221109	20221128	20221128	BRO3 had small biomass of detritivores, this was everything in the sample	56802	FALSE	Detritivore	13
LYBR4Detrit	LYBR4Detrit	B	4	Sample14	0.2376	20221103	NA	0.19	20221109	20221128	20221128	NA	60305	FALSE	Detritivore	14
LYBR5Detrit	LYBR5Detrit	B	5	Sample15	0.2624	20221103	NA	0.16	20221109	20221128	20221128	NA	65532	FALSE	Detritivore	15
LYBR1W1	LYBR1W1	W	1	Sample16	whole filter	20221102	360	37.5	20221109	20221128	20221128	used for metagenomics and amplicons	107791	FALSE	Water	16
LYBR2W2	LYBR2W2	W	2	Sample17	whole filter	20221102	350	2.01	20221109	20221128	20221128	used for metagenomics and amplicons	54944	FALSE	Water	17
LYBR3W1	LYBR3W1	W	3	Sample18	whole filter	20221103	100	11.4	20221109	20221128	20221128	used for metagenomics and amplicons	53161	FALSE	Water	18
LYBR4W1	LYBR4W1	W	4	Sample19	whole filter	20221103	505	9.52	20221109	20221128	20221128	used for metagenomics and amplicons	98744	FALSE	Water	19
LYBR5W1	LYBR5W1	W	5	Sample20	whole filter	20221103	220	3.11	20221109	20221128	20221128	used for metagenomics and amplicons	66632	FALSE	Water	20
